# Supplementary material for: Branching architecture limits the number of fixed somatic mutations in trees
Source: G3 (Bethesda). 2025 Dec 10;15(12):jkaf234. doi: 10.1093/g3journal/jkaf234 (PMC12693614; doi:10.1093/g3journal/jkaf234)
Supplement: jkaf234_Supplementary_Data [file jkaf234_supplementary_data.zip]

Archive with 1 entries (1 files):
- jkaf234_Supplementary_Data.csv
