# Supplementary material for: Branching architecture limits the number of fixed somatic mutations in trees
Source: G3 (Bethesda). 2025 Dec 10;15(12):jkaf234. doi: 10.1093/g3journal/jkaf234 (PMC12693614; doi:10.1093/g3journal/jkaf234)
Supplement: jkaf234_Supplementary_Data [file jkaf234_supplementary_data.zip › jkaf234_Supplementary_Data.csv]

Supplementary Table 1
D	m	lambda	mean_tip	crown_total	crown_unique	se_tip	se_crown	theory_tip	theory_total	theory_unique
3	1	-5	0.705	6.28	0.785	0.0570627354662784	0.062957870574986	0.8	6.37843857615418	0.80003680444083
3	1	0	0.805	4.325	1.555	0.0628859939987119	0.0825770540116698	0.8	4	1.6
3	1	5	0.75	3.26	3.255	0.0574806062990163	0.134126150025277	0.8	3.20000097229174	3.18918296978213
3	3	-5	0.85	14.345	1.96	0.0625062810914183	0.0966369156551299	0.8	13.6937804129519	1.92437333449463
3	3	0	0.83	6.82	2.21	0.0709270982511738	0.0993926278572098	0.8	6.72592592592593	2.37037037037037
3	3	5	0.775	3	3	0.0623805390990769	0.121547806836379	0.8	3.20725415587439	3.19636211235346
3	5	-5	0.81	14.435	2.135	0.0615503225909928	0.09422455270076	0.8	15.9597990382205	2.35888236419906
3	5	0	0.845	7.645	2.59	0.0665357802257647	0.110546836296094	0.8	7.4944	2.5984
3	5	5	0.775	3.245	3.24	0.0639713739372314	0.130179620787363	0.8	3.20870888606426	3.1978018528466
3	10	-5	0.685	18.435	2.845	0.0599738217598513	0.102014261491905	0.8	17.8516451786144	2.74731006606019
3	10	0	0.87	8.4	2.965	0.0619247395378791	0.116992784212484	0.8	8.1238	2.7898
3	10	5	0.765	3.085	3.085	0.0661114864695696	0.132766750544898	0.8	3.20980083425847	3.19888251906637
5	1	-5	0.74	29.76	0.93	0.0594108427915817	0.0696401374475854	0.8	25.5137542784129	0.800036816070974
5	1	0	0.785	14.365	4.16	0.0596798409606244	0.136437074788653	0.8	14.9333333333333	4.26666666666667
5	1	5	1.015	12.985	12.965	0.0707026827407112	0.263850260183679	0.8	12.8000000001766	12.7567313683391
5	3	-5	0.775	60.905	2.01	0.0655235965782001	0.0937734895196047	0.8	66.5502641983428	2.1886717291243
5	3	0	0.775	25.125	5.8	0.0655235965782001	0.17027910874318	0.8	29.6471879286694	6.39122085048011
5	3	5	0.715	12.44	12.395	0.0619521212440153	0.249914306921433	0.8	12.8290083068804	12.7854472570077
5	5	-5	0.81	85.975	2.98	0.0594742459359363	0.121125376300425	0.8	85.9940183499369	2.94975097876235
5	5	0	0.78	35.3	7.06	0.0642545190323638	0.193440159939416	0.8	35.3819306666667	7.081984
5	5	5	0.68	13.045	13.01	0.0557092235445774	0.242577242528983	0.8	12.8348258585484	12.7912059554668
5	10	-5	0.87	97.655	3.425	0.069928175642896	0.131561457446424	0.8	104.897137725303	3.74539109929818
5	10	0	0.855	40.57	7.765	0.0681402263883919	0.19873690342742	0.8	40.6629053333333	7.69315866666666
5	10	5	0.82	12.57	12.54	0.0667854887497104	0.258701822888493	0.8	12.839192509175	12.7955283847962
10	1	-5	0.84	714.24	0.7	0.0655245552192719	0.0575897813381234	0.8	816.440136909175	0.800036816073311
10	1	0	0.825	454.75	74.59	0.0582135645316226	0.620309130261217	0.8	446.836363636364	74.4727272727273
10	1	5	0.89	409.295	407.92	0.0686517685615831	1.32187547593158	0.8	409.6	408.215403786637
10	3	-5	0.775	2329.6	2.285	0.0573438452051706	0.108525406330018	0.8	2406.78684608204	2.37226666628138
10	3	0	0.75	1065.93	112.77	0.0621030105518081	0.676553117355182	0.8	1063.17388547878	111.708460308003
10	3	5	0.805	409.78	408.395	0.0624851741209435	1.34541651655354	0.8	410.528265805499	409.134312223727
10	5	-5	0.69	3507.325	3.56	0.0537021377413409	0.132929875343333	0.8	3643.59020621666	3.65597816163279
10	5	0	0.705	1355.885	122.95	0.0613079794293414	0.784995919075268	0.8	1425.30799635363	124.116006100247
10	5	5	0.785	412.8	411.45	0.0609297725740844	1.45027722180985	0.8	410.7144274546	409.318590574249
10	10	-5	0.885	5450.485	5.59	0.0661874526966582	0.166728799138936	0.8	5316.85251163483	5.48784675572617
10	10	0	0.75	2025.13	137.095	0.0640939950463772	0.832432939034701	0.8	1851.11343239601	135.38421086968
10	10	5	0.745	411.905	410.535	0.0661190870198743	1.38596477835267	0.8	410.854160270499	409.456908312616
